# Supplementary material for: Response to Water Stress of Eight Novel and Widely Spread Citrus Rootstocks
Source: Plants (Basel). 2025 Mar 3;14(5):773. doi: 10.3390/plants14050773 (PMC11901693; doi:10.3390/plants14050773)
Supplement: Supplementary file 1 [file plants-14-00773-s001.zip]

Archive with 1 entries (1 files):
- plants-3490493-supplementary.pdf
